# Supplementary material for: Discovery of Known and Novel Viruses in Wild and Cultivated Blueberry in Florida through Viral Metagenomic Approaches
Source: Viruses. 2021 Jun 18;13(6):1165. doi: 10.3390/v13061165 (PMC8234961; doi:10.3390/v13061165)
Supplement: Supplementary file 1 [file viruses-13-01165-s001.zip]

Archive with 1 entries (1 files):
- viruses-1223629-supplementary.pdf
